# Supplementary material for: Molecular Survey on A, B, C and New Avian Metapneumovirus (aMPV) Subtypes in Wild Birds of Northern-Central Italy
Source: Vet Sci. 2022 Jul 20;9(7):373. doi: 10.3390/vetsci9070373 (PMC9319881; doi:10.3390/vetsci9070373)
Supplement: Supplementary file 1 [file vetsci-09-00373-s001.zip]

Archive with 1 entries (1 files):
- vetsci-1742912-supplementary.pdf
